# Supplementary material for: Pectin Dependent Cell Adhesion Restored by a Mutant Microtubule Organizing Membrane Protein
Source: Plants (Basel). 2021 Apr 2;10(4):690. doi: 10.3390/plants10040690 (PMC8067205; doi:10.3390/plants10040690)
Supplement: Supplementary file 1 [file plants-10-00690-s001.zip]

Archive with 6 entries (5 files):
- supp rev/
- supp rev/Fig S6.xlsx
- __MACOSX/supp rev/._Fig S6.xlsx
- supp rev/Kohorn et al Spp Figs.pdf
- __MACOSX/supp rev/._Kohorn et al Spp Figs.pdf
- supp rev/Fig S7.xlsx.zip
