# Supplementary material for: Pectin Dependent Cell Adhesion Restored by a Mutant Microtubule Organizing Membrane Protein
Source: Plants (Basel). 2021 Apr 2;10(4):690. doi: 10.3390/plants10040690 (PMC8067205; doi:10.3390/plants10040690)
Supplement: Supplementary file 1 [file plants-10-00690-s001.zip › supp rev/Fig S6.xlsx]

## Sheet: Sheet1
sab vs WT
gene_id		log2FoldChange		padj	gene_name
PME and PMEI
AT2G45220		10.7925		7.02e-19	PME17
AT4G02330		6.75414		1.08e-65	PME41
AT1G53830		6.3836		9.56e-06	PME2
AT3G47380		5.12266		2.69e-30	PMEI11
AT5G46960		4.75517		0.0108105	PMEI12
AT5G47500		4.67085		4.98e-51	PME68
AT5G07430		3.9205		0.0881742	PME50
AT2G47030		3.89738		0.0917121	PME4
AT1G62760		3.7458		0.0498501	PMEI10
AT2G47550		3.73146		0.118983	PME20
AT5G19730		2.58048		2.24e-20	PME53
AT2G26450		2.53716		1	PME13
AT2G47040		2.50405		1	PME5
AT4G33220		2.03962		2.07e-164	PME44
AT5G07410		1.90075		1	PME48
AT5G18990		1.85159		1	PME55
AT2G26440		1.75437		7.97e-223	PME12
AT3G24130		1.56725		0.554278	PME29
AT1G62770		1.55855		0.0851975	PMEI9
AT3G47400		1.33651		0.103432	PME33
AT1G05310		1.04504		0.00022539	PME8
AT3G43270		1.03736		4.9e-19	PME32
AT3G05620		0.834517		0.121404	PME22
AT4G03930		0.535777		0.389857	PME42
AT4G12390		0.243887		0.112146	PME1
AT4G25260		0.134323		0.511147	PMEI7
AT1G48020		0.0604196		0.979833	PMEI1
AT5G64640		-0.104794		0.611301	PME64
AT3G29090		-0.136868		0.263977	PME31
AT3G14310		-0.172495		0.00010624	PME3
AT1G53840		-0.265004		7.84e-05	PME1
AT2G43050		-0.274668		0.702038	PME16
AT3G10720		-0.549821		7.83e-06	PME25
AT3G06830		-0.682585		0.772142	PME23
AT1G02810		-0.724267		0.597422	PME7
AT3G17220		-0.901432		0.165472	PMEI2
AT3G60730		-1.00487		0.466301	PME36
AT3G59010		-1.1536		7.6e-25	PME35
AT1G11590		-1.84933		1	PME19
AT1G23200		-2.06838		2.59e-27	PME6
AT4G02320		-2.33768		1	PME40
AT1G44980		-2.37488		1	PME57
AT2G47670		-2.46164		6.98e-09	PMEI6
EXT
AT1G21310		8.53496		5.86e-177	EXT3
AT1G76930		8.96176		1.04e-41	EXT4
AGPs
AT5G64310		-0.0835547		0.541696	AGP1
AT4G09030		1.62002		0.21545	AGP10
AT3G01700		2.10879		0.350245	AGP11
AT3G13520		-0.173549		0.287107	AGP12
AT5G56540		0.294543		0.762474	AGP14
AT5G11740		0.417889		1.64e-29	AGP15
AT2G46330		-0.526456		3.29e-14	AGP16
AT2G23130		1.48156		0.0006434	AGP17
AT4G37450		0.91789		6.37e-06	AGP18
AT1G68725		-0.190655		0.837761	AGP19
AT2G22470		3.30874		2.36e-27	AGP2
AT3G61640		0.0383055		0.831775	AGP20
AT1G55330		1.90075		1	AGP21
AT3G57690		3.20393		0.284552	AGP23
AT5G40730		0.987669		0.210336	AGP24
AT5G18690		0.64385		0.0318708	AGP25
AT2G47930		0.347835		0.522322	AGP26
AT3G06360		-0.615921		0.4697	AGP27
AT1G28290		4.86874		8.1e-18	AGP31
AT5G10430		-3.23589		0.0008556	AGP4
AT3G20865		3.21565		0.249206	AGP40
AT5G24105		-0.627016		0.165683	AGP41
AT1G35230		4.21115		3.09e-86	AGP5
AT5G14380		0.00171237		0.997416	AGP6
AT5G65390		1.47474		0.00160039	AGP7
AT2G14890		1.09596		3e-14	AGP9
AT4G13990		-0.762628		0.00049888	GT14
AT2G32740		-1.43895		1	GT13
GAUTs
AT1G02720		0.771217		0.00173033	GATL5
AT1G13250		0.695567		5.12e-05	GATL3
AT4G02130		0.404949		3.49e-07	GATL6
AT2G46480		0.242857		0.908494	GAUT2
AT5G47780		0.210449		0.0007546	GAUT4
AT4G38270		0.18799		0.0548221	GAUT3
AT1G70090		0.0350643		0.797896	GATL9
AT3G01040		-0.0645297		0.577266	GAUT13
AT2G30575		-0.163566		0.474579	GAUT5
AT5G54690		-0.190178		0.753654	GAUT12
AT1G19300		-0.265566		0.00885146	GATL1
AT1G18580		-0.282746		0.00466214	GAUT11
AT3G61130		-0.326205		5.07e-07	GAUT1
AT3G62660		-0.331805		7.6e-06	GATL7
AT3G25140		-0.383336		1.66e-09	GAUT8
AT3G02350		-0.433605		2.13e-12	GAUT9
AT2G20810		-0.436115		0.00055543	GAUT10
AT5G15470		-0.508685		1.07e-06	GAUT14
AT1G06780		-0.536857		4.36e-09	GAUT6
AT1G24170		-0.599281		2.06e-12	GATL8
AT3G06260		-0.751808		0.372167	GATL4
AT3G50760		-0.758924		1.31e-09	GATL2
AT3G28340		-0.937736		2.25e-11	GATL10
AT3G58790		-0.958504		4.59e-13	GAUT15
FUTs
AT2G15370		2.00139		1	FUT5
AT1G14080		1.76976		0.00047897	FUT6
AT2G03220		0.367111		0.00666173	FUT1
AT1G49710		0.348373		6.23e-05	FUT12
AT1G71990		0.27633		0.5341	FUT13
AT3G19280		0.275691		0.133837	FUT11
AT2G15390		-1.48747		1.5e-173	FUT4
AT1G74420		-1.91234		0.0034178	FUT3
AT1G14100		-2.30184		0.068353	FUT8
AT2G03210		-2.39468		1	FUT2
glycosyl hydrolases
AT4G19820		3.10645		2.36e-05
AT3G07320		1.93385		3.69e-16	-
AT2G05790		1.9141		3.81e-59	-
AT5G20950		1.74471		2.56e-267	-
AT5G04885		1.34217		9.75e-34	-
CW Integrity
AT1G21240		1.89436		3.93e-244	WAK3
AT1G21270		1.21037		3.82e-192	WAK2
AT1G21250		0.668767		1.23e-98	WAK1
AT2G35620		-0.0235261		0.819381	FEI2
AT3G16630		-0.152551		0.0171967	KIN13A
AT1G31420		-0.16919		0.0004378	FEI1
AT3G46290		-0.19725		0.0440574	HERK1
AT1G21210		-0.358807		0.55731	WAK4
AT1G30570		-0.397106		0.00288285	HERK2
AT5G54380		-0.422254		8.16e-05	THE1
AT5G01600		-0.957725		3.85e-172	FER1
GAE
AT4G30440		-0.852148		8.63e-84	GAE1
AT1G02000		-0.579307		6.17e-05	GAE2
AT4G00110		0.182702		0.365023	GAE3
AT4G12250		0.348509		0.0114249	GAE5
AT3G23820		-0.341338		3.36e-16	GAE6
CesA
AT4G32410		0.0316001		0.626653	CESA1
AT4G39350		0.0540881		0.521101	CESA2
AT5G05170		-0.0439602		0.397447	CESA3
AT5G44030		0.239608		0.500785	CESA4
AT5G09870		0.0526152		0.340717	CESA5
AT5G64740		-0.0484075		0.423159	CESA6
AT5G17420		0.302923		0.664718	CESA7
AT4G18780		0.773754		0.155515	CESA8
AT2G21770		-0.20722		0.787991	CESA9
AT2G25540		-0.337431		0.84949	CESA10
AT5G60920		-0.50272		3.76e-23	COB
AT5G49720		-0.576242		9.37e-65	KOR
AT2G22125		-0.528236		4.87e-21	CSI1
PMTs
AT1G27930		0.573305		4.38e-10	-
AT1G77260		-0.739645		3.69e-19	-
AT2G39750		-0.481108		1.33e-09	-
AT5G06050		0.53393		0.00043699	-
AT4G00740		-0.307252		2.99e-05	-
AT4G18030		-0.696269		1.69e-51	-
AT4G00750		-0.643983		4.49e-09	-
AT2G45750		0.0789417		0.868706	-
AT4G10440		-4.70252		0.010158	-
AT1G33170		0.450001		0.0463047	-
AT2G43200		-0.0499556		0.732768	-
AT1G26850		-0.0908679		0.0408452	-
AT1G31850		-1.19148		7.03e-99	-
AT4G19120		0.696042		5.27e-39	ERD3
AT3G56080		-0.941955		2.99e-32	-
AT2G40280		-0.128221		0.240762	-
AT1G29470		-0.390989		3.13e-23	-
AT2G34300		-0.496313		6.8e-07	-
AT5G64030		0.164229		0.0234119	-
AT1G19430		-0.505093		1.27e-07	-
AT4G14360		-0.24283		0.00208459	-
AT1G13860		-0.198424		0.0537323	QUL1
AT2G03480		-0.0593134		0.69302	QUL2
AT5G04060		-0.471802		3.87e-05	-
AT1G04430		-0.734361		6.99e-41	-
AT5G14430		0.149987		0.0343359	-
